# Supplementary material for: Patterns of Ultra-Processed Food Consumption and Cognitive Performance in Older Adults: A Population-Based Cross-Sectional Analysis from Northern Italy
Source: Nutrients. 2026 Jun 24;18(13):2074. doi: 10.3390/nu18132074 (PMC13363482; doi:10.3390/nu18132074)
Supplement: Supplementary file 1 [file nutrients-18-02074-s001.zip]

Archive with 1 entries (1 files):
- nutrients-4365423-supplementary.pdf
